# Supplementary material for: Evaluation of Pathogenic Variants Associated With Monogenic Disorders of Dyslipidemia in Patients With Well Characterised MASLD
Source: Liver Int. 2026 Jan 9;46(2):e70486. doi: 10.1111/liv.70486 (PMC12789714; doi:10.1111/liv.70486)
Supplement: Supplementary file 1 — Table S1: Table of the variants included in the manuscript. SPDI, sequence position deletion insertion; Variant, variant name in amino acid changes and nucleotide changes; ClinVarID, ClinVar annotation ID number. Classification: ClinVar classifications, Condition for ACMG classification for the variants in ANGPTL3, APOB, MTTP is Hypobetalipoproteinemia, for the variants in LDLR is Hypercholesterolemia. Criteria Met: ClinGen criteria for recommendation for American College of Medical Genetics and Genomics (ACMG) and Association for Molecular Pathology (AMP). VCEP: ClinGen Variant Curation Expert Panel. Table S2: Table of demographical and clinical details of 24 variant carriers in NASH CRN. ALT, alanine aminotransferase; AST, aspartate aminotransferase; CVD, cardiovascular disease; HbA1c, haemoglobin A1c; HDL, high density lipoprotein; HOMA‐IR, homeostatic model assessment for insulin resistance; LDL, low density lipoprotein; NAS, nonalcoholic steatohepatitis activity score. Table S3: Summary of table of demographics, clinical diagnoses and liver lab values between APOB and LDLR variant carriers and their matched controls among adult patients subset of NASH CRN. AlkPhos, alkaline phosphatase; ALT, alanine aminotransferase; AST, aspartate aminotransferase; BMI, body mass index; BP, blood pressure; CAD, coronary artery disease; CKD, chronic kidney disease; CVD, cardiovascular disease; FNI, fibrotic NASH index; GGT, gamma‐glutamyl transferase; SD, standard deviation. APOB versus matched controls p‐value and LDLR versus matched controls p‐value columns show Wilcoxon rank sum p‐values for continuous variables and Fisher's exact p‐value for categorical variables. Table S4: Summary of table of demographics, clinical diagnoses and liver lab values between APOB and LDLR variant carriers and their matched controls among paediatric patients subset of NASH CRN. AlkPhos, alkaline phosphatase; ALT, alanine aminotransferase; AST, aspartate aminotransferase; BMI, body mass index; BP [file LIV-46-0-s001.xlsx]

## Sheet: Table S1
Gene	SPDI	Variant	ClinVar ID	*Classification	Criteria met	Approved by ClinGen VCEP*
ANGPTL3	NC_000001.11:62597996:AACTAACTAACT:AACTAACT	NM_014495.4(ANGPTL3):c.439_442del (p.Thr146_Asn147insTer)	91865	Pathogenic	PM2, PVS1, PP4, PS4_P, PM3	No
APOB	NC_000002.12:21007748:GAAAAGAAAAGA:GAAAAGA	NM_000384.3(APOB):c.9115_9119del (p.Phe3039fs)	544076	Likely pathogenic	PM2, PVS1	No
APOB	NC_000002.12:21009303:G:A	NM_000384.3(APOB):c.7564C>T (p.Arg2522Ter)	17895	Pathogenic	PM2, PVS1, PP4, PS4_P	No
APOB	NC_000002.12:21009309:G:A	NM_000384.3(APOB):c.7558C>T (p.Arg2520Ter)	1983784	Pathogenic	PM2, PVS1, PP4	No
APOB	NC_000002.12:21009712:CTTAACTT:CTT	NM_000384.3(APOB):c.7151_7155del (p.Val2384fs)	921367	Pathogenic	PM2, PVS1, PP4	No
APOB	NC_000002.12:21010614:G:A	NM_000384.3(APOB):c.6253C>T (p.Arg2085Ter)	17887	Likely Pathogenic	PM2, PVS1	No
APOB	NC_000002.12:21010833:G:A	NM_000384.3(APOB):c.6034C>T (p.Arg2012Ter)	927955	Pathogenic	PM2, PVS1, PP4, PS4_P	No
APOB	NC_000002.12:21012515:CC:C	NM_000384.3(APOB):c.4352del (p.Gly1451fs)	17889	Pathogenic	PM2, PVS1, PP4	No
APOB	NC_000002.12:21032390:G:A	NM_000384.3(APOB):c.1315C>T (p.Arg439Ter)	1323322	Pathogenic	PM2, PVS1, PP4, PS4_P, PM3	No
APOB	NC_000002.12:21035656:GTGTG:	NM_000384.3(APOB):c.741_745del (p.Thr248fs)	2949610	Likely pathogenic	PM2, PVS1	No
LDLR	NC_000019.10:11102713:C:T	NM_000527.5(LDLR):c.241C>T (p.Arg81Cys)	183083	Likely Pathogenic	PM2, PP3, PP4, PS4_P, PS3_P	Yes
LDLR	NC_000019.10:11105217:A:C	NM_000527.5(LDLR):c.314-2A>C	251142	Pathogenic	PM2, PVS1, PP4, PS4_P	No
LDLR	NC_000019.10:11105587:G:T	NM_000527.5(LDLR):c.682G>T (p.Glu228Ter)	226333	Pathogenic	PM2, PVS1, PS3, PP4, PS4, PP1_M	Yes
LDLR	NC_000019.10:11106596:T:C	NM_000527.5(LDLR):c.727T>C (p.Cys243Arg)	251425	Likely Pathogenic	PM2, PM1, PP3, PP4, PS4_P	Yes
LDLR	NC_000019.10:11106630:A:C	NM_000527.5(LDLR):c.761A>C (p.Gln254Pro)	251437	Pathogenic	PM2, PP3, PP4, PS4, PM3, PS3	No
LDLR	NC_000019.10:11110737:G:A	NM_000527.5(LDLR):c.1027G>A (p.Gly343Ser)	183106	Pathogenic	PM2, PM3, PM5, PP3, PP4, PS4, PS3, PP1_S, BS4	Yes
LDLR		NM_000527.4:c.[829G>A;1268T>C]	Haplotype includes:	Pathogenic
LDLR	NC_000019.10:11107402:G:A	NM_000527.5(LDLR):c.829G>A (p.Glu277Lys)	Variant 1: 183097	VUS	None	No
LDLR	NC_000019.10:11113358:T:C	NM_000527.5(LDLR):c.1268T>C (p.Ile423Thr)	Variant 2: 251760	Pathogenic	PM2, PP3, PP4, PS4_P, PP1, PS3	No
LDLR	NC_000019.10:11113529:C:G	NM_000527.5(LDLR):c.1359-5C>G	251808	Likely Pathogenic	PM2, PP4, PS4_P, PS3_P, PP1_M	Yes
LDLR	NC_000019.10:11113619:G:A	NM_000527.5(LDLR):c.1444G>A (p.Asp482Asn)	161284	Pathogenic	PM2, PP3, PP4, PS4, PP1_S	Yes
MTTP	NC_000004.12:99589664:AAAA:AAAAA	NM_001386140.1(MTTP):c.419dup (p.Asn140fs)	1072850	Pathogenic	PM2, PVS1, PP4, PS4_P, PM3	No
*Condition for ACMG classification for the variants in ANGPTL3, APOB, MTTP is Hypobetalipoproteinemia, for the variants in LDLR is Hypercholesterolemia.

## Sheet: Table S2
Variable	1	2	3	4	5	6	7	8	9	10	11	12	13	14	15	16	17	18	19	20	21	22	23	24
Pediatric Patient	No	No	No	No	No	Yes	No	No	No	No	No	No	Yes	No	No	Yes	No	No	Yes	No	No	No	No	No
Sex	Male	Female	Female	Female	Female	Female	Female	Female	Female	Female	Female	Female	Male	Female	Female	Male	Female	Male	Male	Female	Female	Female	Female	Male
Self-reported Ethnicity	Non-Hispanic	Hispanic	Hispanic	Non-Hispanic	Non-Hispanic	Hispanic	Non-Hispanic	Non-Hispanic	Non-Hispanic	Non-Hispanic	Non-Hispanic	Non-Hispanic	Non-Hispanic	Non-Hispanic	Non-Hispanic	Hispanic	Non-Hispanic	Non-Hispanic	Non-Hispanic	Non-Hispanic	Non-Hispanic	Non-Hispanic	Non-Hispanic	Non-Hispanic
Self-reported Race	white	refused	white	black	white	white	white	white	white	white	white	white	white	white	white	refused	white	more than 1 race	white	white	white	white	white	white
Age	60.3	66.5	33.4	49.1	46.5	13	45.5	54.4	47.7	50.1	51.2	40	11.5	47.3	34.5	11.6	45.9	19.8	13.1	47.6	54.1	69.1	52.9	52.7
Smoking history	Never Smoker	Ex-Smoker	Ex-Smoker	Ex-Smoker	Ex-Smoker	NA	Ex-Smoker	Ex-Smoker	Never Smoker	Current Smoker	Never Smoker	Never Smoker	NA	Ex-Smoker	Never Smoker	Never Smoker	Ex-Smoker	Never Smoker	Never Smoker	Never Smoker	Never Smoker	Current Smoker	Current Smoker	Never Smoker
Type 2 diabetes melitus	No	No	No	Yes	No	No	Yes	No	Yes	No	No	No	No	No	No	No	No	No	No	No	No	Yes	Yes	Yes
History of CVD	No	No	No	No	No	No	No	No	No	No	No	No	No	No	No	No	No	No	No	No	No	No	No	No
On Statin	Yes	No	No	No	No	No	No	No	Yes	No	No	No	No	No	No	No	No	No	No	No	No	No	No	No
Body Mass Index (kg/m2)	28.1887	47.7184	26.5119	46.9231	39.3699	33.3354	34.2535	27.671	32.3183	35.0655	26.2616	30.4134	22.9399	53.862	40.3066	31.1043	24.4058	30.5646	29.2576	33.9762	49.6971	30.1822	32.4602	34.8931
Waist circumference (cm)	111	126.2	84	127.762	111.76	101.5	102.87	92.71	108.966	115.57	82.55	109.22	NA	134.62	109.22	106.2	87.9	97.2	104.05	97.05	122.6	103.5	101	113.2
AST (U/L)	47	29	18	52	74	61	35	95	41	20	30	85	38	NA	65	57	72	72	82	28	52	115	47	69
ALT (U/L)	70	23	16	82	144	112	57	118	66	21	36	88	60	NA	103	109	66	177	160	28	88	124	16	117
HbA1c (%)	5.2	6.8	5.4	6.1	5.7	5.7	6.1	6.2	6.3	5.8	5.9	5.1	5.7	NA	5.7	5.3	5.3	5.8	5.6	5.7	6.4	7.3	8.3	6
Triglyceride (mg\dL)	350.169	184.2	112	123.8	132.8	113.2	177.6	111.2	365.877	145	152	74.2	NA	NA	220	160	139.2	88.6	299.2	273.4	112.6	143.6	163.6	162
Total Cholesterol (mg/dL)	215	177	112	124	133	113	178	111	223	145	152	74	62	NA	220	160	139	89	299	270	113	154	162	162
HDL (mg/dL)	44	50	43	42	51	40	51	47	46	62	75	33	40	NA	52	27	97	48	34	77	62	35	30	33
LDL (mg/dL)	280.769	113	54	69	70	23	106	55	298.077	50	64	24	NA	NA	139	113	31	29	249	151	41	89	115	76
HOMA-IR	3.88889	9.91852	2.81383	3.44	4.00296	17.0568	2.10765	2.63506	5.92593	3.69778	1.5716	4.3037	7.35407	NA	2.43951	3.80247	1.17284	1.66667	2.44444	2.14568	7.68099	4.77235	16.5294	7.64346
Steatosis Grade	2	3	3	2	2	3	3	2	3	1	2	3	3	3	2	1	2	3	2	3	3	2	3	2
Lobular Inflammation Grade	1	2	1	2	1	2	3	2	2	2	1	2	1	1	2	1	2	2	1	1	1	3	1	2
Ballooning Grade	0	2	0	2	0	1	2	1	2	1	0	0	0	2	2	0	0	1	0	1	1	2	2	1
Fibrosis Stage	0	3	0	1b	0	0	3	4	3	1a	1a	3	0	2	3	0	0	1b	1c	2	1b	3	4	4
NAS	3	7	4	6	3	6	8	5	7	4	3	5	4	6	6	2	4	6	3	5	5	7	6	5
APOB Variant	Non-Carrier	Non-Carrier	Non-Carrier	c.9115_9119del (p.Phe3039fs)	c.7564C>T (p.Arg2522Ter)	c.6034C>T (p.Arg2012Ter)	c.419dup (p.Asn140fs)	c.1315C>T (p.Arg439Ter)	Non-Carrier	c.6253C>T (p.Arg2085Ter)	c.7151_7155del (p.Val2384fs)	c.741_745del (p.Thr248fs)	c.7558C>T (p.Arg2520Ter)	Non-Carrier	Non-Carrier	Non-Carrier	c.4352del (p.Gly1451fs)	c.741_745del (p.Thr248fs)	Non-Carrier	Non-Carrier	c.9115_9119del (p.Phe3039fs)	Non-Carrier	Non-Carrier	Non-Carrier
LDLR Variant	c.682G>T (p.Glu228Ter)	c.761A>C (p.Gln254Pro)	c.1359-5C>G	Non-Carrier	Non-Carrier	Non-Carrier	Non-Carrier	Non-Carrier	c.1444G>A (p.Asp482Asn)	Non-Carrier	Non-Carrier	Non-Carrier	Non-Carrier	c.[829G>A;1268T>C]	c.241C>T (p.Arg81Cys)	c.[829G>A;1268T>C]	Non-Carrier	Non-Carrier	c.314-2A>C	Non-Carrier	Non-Carrier	c.727T>C (p.Cys243Arg)	Non-Carrier	c.1027G>A (p.Gly343Ser)
Other Lipid Variants	Non-Carrier	Non-Carrier	Non-Carrier	Non-Carrier	Non-Carrier	Non-Carrier	Non-Carrier	Non-Carrier	Non-Carrier	Non-Carrier	Non-Carrier	Non-Carrier	Non-Carrier	Non-Carrier	Non-Carrier	Non-Carrier	Non-Carrier	Non-Carrier	Non-Carrier	MTTP c.419dup (p.Asn140fs)	Non-Carrier	Non-Carrier	ANGPTL3,NC_000001.11:62597996:AACTAACTAACT:AACTAACT	Non-Carrier
hsd17b13 (rs72613567 [4:87310240 (hg38) ->A] )	T/T	T/TA	T/TA	T/T	T/T	T/T	T/T	T/T	T/TA	T/T	T/TA	T/TA	T/T	T/TA	T/T	T/T	T/T	T/TA	T/T	TA/TA	T/TA	T/T	T/T	T/T
tm6sf2 (rs58542926 [19:19268740 (hg38) C>A,T])	C/C	C/C	C/C	C/C	C/C	C/C	C/T	C/C	C/C	C/C	C/C	C/C	C/T	C/C	C/C	C/C	C/C	C/T	C/C	C/T	C/C	C/C	C/C	C/C
pnpla3 (rs738409 [22:43928847 (hg38) C>A,G,T])	C/C	G/G	G/G	C/C	C/C	G/G	C/C	C/C	C/G	C/C	C/G	C/C	C/C	C/G	G/G	G/G	C/C	G/G	G/G	C/C	C/G	G/G	C/C	C/C
Three-SNP Risk Score (number of risk alleles)	2	3	3	2	2	4	3	2	2	2	2	1	3	2	4	4	2	4	4	1	2	4	2	2

## Sheet: Table S3
Variable	Overall (N=2,405)	Non.carriers (N=2,384)	APOB carriers (N=10)	APOB matched controls (N=37)	APOB vs. matched controls pvalue	LDLR carriers (N=8)	LDLR matched controls (N=29)	LDLR vs. matched controls pvalue
Age at enrollment, mean (SD)	50.5 (12.1)	50.6(12.1)	45.7 (10.1)	47.8(6.5)	0.527577	51.4 (13.4)	50.8 (12.2)	0.907835
% Male (N/total)	37.6% (904/2405)	37.8% (901/2384)	10% (1/10)	2.7% (1/37)	0.383904	25% (2/8)	27.6% (8/29)	1
% Self-reporting White	80.5% (1937/2405)	80.5% (1919/2384)	80% (8/10)	78.4% (29/37)	1	87.5% (7/8)	69% (20/29)	0.40406
% Self-reporting Hispanic	12.3% (296/2405)	12.3% (294/2384)	0% (0/10)	2.7% (1/37)	1	25% (2/8)	27.6% (8/29)	1
% Pediatric pt	0% (0/2405)	0% (0/2384)	0% (0/10)	0% (0/37)	1	0% (0/8)	0% (0/29)	1
BMI	34.4 (6.5)	34.4(6.5)	34.5 (8.6)	36.9(7.2)	0.427546	36.7 (9.8)	34.9 (6.9)	0.625386
% Diabetes	37.1% (893/2405)	37.2% (887/2384)	20% (2/10)	51.4% (19/37)	0.149759	37.5% (3/8)	51.7% (15/29)	0.692795
% CAD	4.5% (108/2405)	4.5% (108/2384)	0% (0/10)	8.1% (3/37)	1	0% (0/8)	0% (0/29)	1
% CVD	5.3% (127/2405)	5.3% (127/2384)	0% (0/10)	8.1% (3/37)	1	0% (0/8)	0% (0/29)	1
% CKD	3.3% (80/2405)	3.4% (80/2384)	0% (0/10)	5.4% (2/37)	1	0% (0/8)	10.3% (3/29)	1
ALT in U/L	67.9 (50.2)	67.9(50.2)	87.7 (47.9)	60(50.8)	0.130079	74.1 (43.3)	68.3 (80.5)	0.794228
AST in U/L	50 (34.4)	49.9(34.5)	58.7 (24.9)	46.1(31.4)	0.198935	54.9 (32.1)	49.8 (45.5)	0.739555
AlkPhos in U/L	84.4 (34.1)	84.4(34.2)	80.2 (16.2)	103.9(61.9)	0.0432326	72.3 (20.2)	78.8 (21.4)	0.468699
Bilirubin in mg/dL	0.7 (0.4)	0.7(0.4)	0.5 (0.2)	0.5(0.2)	0.918947	0.6 (0.3)	0.5 (0.3)	0.642162
GGT in U/L	70.4 (85.9)	70.4(86.2)	68 (30.7)	62.8(31.1)	0.639719	70.4 (53)	83.8 (105.7)	0.642912
HDL in mg/dL	44.2 (12.6)	44.1(12.5)	56.8 (18.3)	46.9(16.7)	0.145989	43.3 (7.1)	45.4 (14.1)	0.571514
LDL in mg/dL	112.9 (36.9)	113.1(36.7)	53.9 (24.8)	114.9(37.7)	4.02368e-06	110.3 (38.5)	105.2 (24.1)	0.748704
Total Cholesterol in mg/dL	189.4 (43.7)	189.6(43.5)	125.8 (30.6)	193.4(41.9)	1.6736e-05	180.4 (41.4)	187.9 (31.1)	0.668325
Triglyceride (mg/dL)	175.3 (143.2)	175.9(143.5)	75 (36.1)	168.2(61.3)	2.19586e-06	132.1 (62.6)	227.1 (204.7)	0.0418236
Steatosis grade	1.8 (0.9)	1.7(0.9)	2.3 (0.7)	1.7(1)	0.0474741	2.5 (0.5)	1.7 (0.8)	0.00500131
Fibrosis grade	1.6 (1.3)	1.6(1.3)	1.5 (1.4)	1.2(1.2)	0.596823	2.2 (1.5)	1.6 (1.3)	0.27631
NAS score	4.3 (1.7)	4.3(1.7)	4.9 (1.5)	4(1.8)	0.120204	5.6 (1.5)	4.3 (1.9)	0.0577946
Lobular Inflammation	45.5% (1094/2405)	45.4% (1082/2384)	70% (7/10)	27% (10/37)	0.0232379	62.5% (5/8)	48.3% (14/29)	0.692795
Portal Inflammation	87.5% (2105/2405)	87.5% (2085/2384)	90% (9/10)	86.5% (32/37)	1	100% (8/8)	93.1% (27/29)	1
Steatosis Grade ≥ 2	56.6% (1362/2405)	56.3% (1343/2384)	90% (9/10)	54.1% (20/37)	0.0648513	100% (8/8)	51.7% (15/29)	0.0148221
Ballooning	63.5% (1528/2405)	63.5% (1513/2384)	60% (6/10)	56.8% (21/37)	1	75% (6/8)	51.7% (15/29)	0.422707
Presence of iron staining	40.2% (886/2202)	40.4% (881/2182)	33.3% (3/9)	22.6% (7/31)	0.664967	25% (2/8)	30.8% (8/26)	1

## Sheet: Table S4
Variable	Overall (N=953)	Non.carriers (N=949)	APOB carriers (N=2)	APOB matched controls (N=8)	APOB vs. matched controls pvalue	LDLR carriers (N=2)	LDLR matched controls (N=8)	LDLR vs. matched controls pvalue
Age at enrollment, mean (SD)	13.2 (2.8)	13.2(2.8)	12.2 (1.1)	12.5(1.1)	0.820381	12.3 (1.1)	12.5 (1.2)	0.870521
% Male (N/total)	72.5% (691/953)	72.5% (688/949)	50% (1/2)	50% (4/8)	1	100% (2/2)	100% (8/8)	1
% Self-reporting White	64.6% (616/953)	64.6% (613/949)	100% (2/2)	37.5% (3/8)	0.444444	50% (1/2)	87.5% (7/8)	0.377778
% Self-reporting Hispanic	69.8% (665/953)	69.9% (663/949)	50% (1/2)	75% (6/8)	1	50% (1/2)	75% (6/8)	1
% Pediatric pt	100% (953/953)	100% (949/949)	100% (2/2)	100% (8/8)	1	100% (2/2)	100% (8/8)	1
BMI	32.1 (6.3)	32.2(6.3)	28.1 (7.4)	31.4(5.6)	0.638707	30.2 (1.3)	29.1 (2.6)	0.457384
% Diabetes	4.1% (39/949)	4.1% (39/945)	0% (0/2)	0% (0/8)	1	0% (0/2)	0% (0/8)	1
% CAD	0% (0/949)	0% (0/945)	0% (0/2)	0% (0/8)	1	0% (0/2)	0% (0/8)	1
% CVD	0% (0/949)	0% (0/945)	0% (0/2)	0% (0/8)	1	0% (0/2)	0% (0/8)	1
% CKD	0.5% (5/949)	0.4% (4/945)	0% (0/2)	0% (0/8)	1	50% (1/2)	0% (0/8)	0.2
ALT in U/L	106.5 (86.3)	106.5(86.5)	86 (36.8)	49.4(30.5)	0.370156	134.5 (36.1)	108.8 (103.4)	0.585007
AST in U/L	62.5 (46.5)	62.5(46.6)	49.5 (16.3)	30.1(9.1)	0.325516	69.5 (17.7)	61 (40.1)	0.675005
AlkPhos in U/L	222.9 (102.6)	222.7(102.7)	263 (103.2)	204.5(115.6)	0.567564	278 (26.9)	273.1 (29.1)	0.846267
Bilirubin in mg/dL	0.5 (0.3)	0.5(0.3)	0.2 (0.1)	0.4(0.2)	0.24328	0.4 (0.2)	0.4 (0.2)	0.949081
GGT in U/L	46.9 (37.4)	47(37.5)	30 (1.4)	23.9(5.9)	0.0297338	52.5 (6.4)	53.8 (56.8)	0.953146
HDL in mg/dL	39.5 (9.1)	39.5(9.1)	40 (0)	45.6(15.5)	0.339391	30.5 (4.9)	40.9 (6.5)	0.132156
LDL in mg/dL
Total Cholesterol in mg/dL	165.3 (37.8)	165.3(37.4)	87.5 (36.1)	147.5(31.7)	0.213964	229.5 (98.3)	175.2 (53.4)	0.575008
Triglyceride (mg/dL)	149 (83.2)	149.1(83.3)	174 (108.9)	103.6(67.3)	0.522585	90.5 (13.4)	145.9 (67)	0.0619777
Steatosis grade	2.1 (0.9)	2.1(0.9)	3 (0)	1.4(0.7)	0.000455139	1.5 (0.7)	2 (0.9)	0.491259
Fibrosis grade	1.1 (1)	1.1(1)	0 (0)	0.2(0.5)	0.170471	0.5 (0.7)	1.4 (1.4)	0.292018
NAS score	4.1 (1.5)	4.1(1.5)	5 (1.4)	3.1(1.2)	0.276413	2.5 (0.7)	3.4 (1.2)	0.281319
Lobular Inflammation	41.7% (397/953)	41.7% (396/949)	50% (1/2)	25% (2/8)	1	0% (0/2)	12.5% (1/8)	1
Portal Inflammation	87.7% (835/952)	87.8% (832/948)	100% (2/2)	75% (6/8)	1	50% (1/2)	100% (8/8)	0.2
Steatosis Grade ≥ 2	71.1% (678/953)	71.1% (675/949)	100% (2/2)	50% (4/8)	0.466667	50% (1/2)	62.5% (5/8)	1
Ballooning	36.6% (349/953)	36.7% (348/949)	50% (1/2)	37.5% (3/8)	1	0% (0/2)	25% (2/8)	1
Presence of iron staining	11.8% (107/910)	11.8% (107/906)	0% (0/2)	0% (0/7)	1	0% (0/2)	25% (2/8)	1
